# Supplementary material for: Synthesis of Poly(L–lactide)–poly(ε–caprolactone)–poly(ethylene glycol) Terpolymer Grafted onto Partially Oxidized Carbon Nanotube Nanocomposites for Drug Delivery
Source: Polymers (Basel). 2024 Sep 12;16(18):2580. doi: 10.3390/polym16182580 (PMC11435386; doi:10.3390/polym16182580)
Supplement: Supplementary file 1 [file polymers-16-02580-s001.zip]

Archive with 1 entries (1 files):
- polymers-3188012-supplementary.pdf
